# Supplementary material for: ﻿Xenosyangi sp. nov.: A new twisted-wing parasite species (Strepsiptera, Xenidae) from Gaoligong Mountains, Southwest China
Source: Zookeys. 2022 Feb 2;1085:11–27. doi: 10.3897/zookeys.1085.76484 (PMC8828590; doi:10.3897/zookeys.1085.76484)
Supplement: XML Treatment for Xenos yangi [file zookeys.1085.76484-treatment1.xml]

<!DOCTYPE tp:taxon-treatment
  PUBLIC "-//TaxonX//DTD Taxonomic Treatment Publishing DTD v0 20100105//EN" "tax-treatment-NSO.dtd">
<tp:taxon-treatment xmlns:tp="http://www.plazi.org/taxpub"><tp:treatment-meta><kwd-group><label>Taxon classification</label><kwd>
                <named-content content-type="kingdom">Animalia</named-content>
              </kwd><kwd>
                <named-content content-type="order">Strepsiptera</named-content>
              </kwd><kwd>
                <named-content content-type="family">Xenidae</named-content>
              </kwd></kwd-group><mixed-citation publication-type="journal"><person-group><name><surname>Dong</surname><given-names>Zhiwei</given-names></name><name><surname>Liu</surname><given-names>Xingyue</given-names></name><name><surname>Mao</surname><given-names>Chuyang</given-names></name><name><surname>He</surname><given-names>Jinwu</given-names></name><name><surname>Li</surname><given-names>Xueyan</given-names></name></person-group><article-title>﻿<italic><tp:taxon-name><tp:taxon-name-part taxon-name-part-type="genus" reg="Xenos">Xenos</tp:taxon-name-part><tp:taxon-name-part taxon-name-part-type="species" reg="yangi">yangi</tp:taxon-name-part></tp:taxon-name></italic> sp. nov.: A new twisted-wing parasite species (<tp:taxon-name><tp:taxon-name-part taxon-name-part-type="order">Strepsiptera</tp:taxon-name-part></tp:taxon-name>, <tp:taxon-name><tp:taxon-name-part taxon-name-part-type="family">Xenidae</tp:taxon-name-part></tp:taxon-name>) from Gaoligong Mountains, Southwest China</article-title><source>Zookeys</source><day>02</day><month>02</month><year>2022</year><volume>1085</volume><fpage>11</fpage><lpage>27</lpage><pub-id pub-id-type="doi">10.3897/zookeys.1085.76484</pub-id></mixed-citation></tp:treatment-meta><tp:nomenclature><label>﻿</label><tp:taxon-name>
              <tp:taxon-name-part taxon-name-part-type="genus" reg="Xenos">Xenos</tp:taxon-name-part>
              <tp:taxon-name-part taxon-name-part-type="species" reg="yangi">yangi</tp:taxon-name-part>
              <object-id xmlns:xlink="http://www.w3.org/1999/xlink" content-type="zoobank" xlink:type="simple">http://zoobank.org/41C69672-2AD0-4E04-8C8B-F1F2352813A9</object-id>
            </tp:taxon-name><tp:taxon-authority>Dong, Liu &amp; Li</tp:taxon-authority><tp:taxon-status xmlns:xlink="http://www.w3.org/1999/xlink" xlink:type="simple">sp. nov.</tp:taxon-status><xref ref-type="fig" rid="F1">Chinese name 杨氏胡蜂𧎥 Figs 1</xref><xref ref-type="fig" rid="F2">, 2</xref><xref ref-type="fig" rid="F3">, 3</xref><xref ref-type="fig" rid="F4">, 4</xref><xref ref-type="fig" rid="F5">, 5</xref></tp:nomenclature><tp:treatment-sec sec-type="type locality" id="SECID0E5VAE"><title>Type locality.</title><p>China, Yunnan, Longling County, Xiangda Township.</p></tp:treatment-sec><tp:treatment-sec sec-type="type material" id="SECID0EDWAE"><title>Type materials.</title><p><bold><italic>Holotype</italic></bold>: male (KIZ0130767), “Gaoligong Mountains, Xiangda Township, Longling County, Yunnan Province, <named-content xmlns:xlink="http://www.w3.org/1999/xlink" content-type="dwc:verbatimCoordinates" xlink:type="simple"><named-content content-type="geo-json" specific-use="{&#34;type&#34;:&#34;Point&#34;,&#34;coordinates&#34;:[98.723919,24.444108]}" id="NCID0ERWAE" xlink:type="simple">24.4441083 N, 98.7239194 E</named-content></named-content>, 1666 m, 20.XII.2019, local villagers leg.”, kept in 75% ethanol, [red label]. (<named-content xmlns:xlink="http://www.w3.org/1999/xlink" content-type="dwc:institutional_code" xlink:type="simple">KIZ</named-content>). <bold><italic>Paratypes</italic></bold>: four males (KIZ0130768–KIZ0130771), three neotenic females (KIZ0130772–KIZ0130774), same data as holotype (<named-content xmlns:xlink="http://www.w3.org/1999/xlink" content-type="dwc:institutional_code" xlink:type="simple">KIZ</named-content>), kept in 75% ethanol, [yellow label].</p><fig id="F1" position="float" orientation="portrait"><object-id xmlns:xlink="http://www.w3.org/1999/xlink" content-type="doi" xlink:type="simple">10.3897/zookeys.1085.76484.figure1</object-id><label>Figure 1.</label><caption><p><italic><tp:taxon-name><tp:taxon-name-part taxon-name-part-type="genus" reg="Xenos">Xenos</tp:taxon-name-part><tp:taxon-name-part taxon-name-part-type="species" reg="yangi">yangi</tp:taxon-name-part></tp:taxon-name></italic> Dong, Liu &amp; Li sp. nov., male adult (holotype) <bold>A</bold> dorsal view (PRN, Pronotum; AC, <tp:taxon-name><tp:taxon-name-part taxon-name-part-type="genus" reg="Acrotergit">Acrotergit</tp:taxon-name-part></tp:taxon-name>; MN, Mesonotum; PC, <tp:taxon-name><tp:taxon-name-part taxon-name-part-type="genus" reg="Prescutum">Prescutum</tp:taxon-name-part></tp:taxon-name>; SL, Scutellum; POL, <tp:taxon-name><tp:taxon-name-part taxon-name-part-type="genus" reg="Postlumbium">Postlumbium</tp:taxon-name-part></tp:taxon-name>; PN, Postnontum) <bold>B</bold> ventral view. Scale bar: 0.5 mm.</p></caption><graphic xmlns:xlink="http://www.w3.org/1999/xlink" xlink:href="zookeys-1085-011-g001.jpg" position="float" orientation="portrait" xlink:type="simple" id="oo_641097.jpg"><uri content-type="original_file" xlink:type="simple">https://binary.pensoft.net/fig/641097</uri></graphic></fig></tp:treatment-sec><tp:treatment-sec sec-type="material" id="SECID0EPYAE"><title>Other material examined.</title><p>One neotenic female, “Gaoligong Mountains, Xiangda Township, Longling County, Yunnan Province, 20. XII. 2019, local villagers leg.”, partially used for extracting genomic DNA (accession number <ext-link xmlns:xlink="http://www.w3.org/1999/xlink" ext-link-type="gen" xlink:href="MW222190" xlink:type="simple">MW222190</ext-link>; <xref ref-type="bibr" rid="B32">Zhang et al. 2021</xref>). One neotenic female and one male, “Gaoligong Mountains, Xiangda Township, Longling County, Yunnan Province, 20. XII. 2019, local villagers leg.”, both partially used for extracting genomic DNA in this study.</p></tp:treatment-sec><tp:treatment-sec sec-type="diagnosis" id="SECID0EZYAE"><title>Diagnosis.</title><p><bold>Male.</bold> Head transverse. Antenna (Fig. <xref ref-type="fig" rid="F2">2B</xref>) four-segmented, 1<sup>st</sup> with distal lateral extension and wider than 2<sup>nd</sup>, 3<sup>rd</sup> and 4<sup>th</sup> flabellate with subequal length. Palpus twice as long as maxilla (Fig. <xref ref-type="fig" rid="F2">2C</xref>). Mandible (Fig. <xref ref-type="fig" rid="F2">2D</xref>) slender, widened at base, tapering at tip. <tp:taxon-name><tp:taxon-name-part taxon-name-part-type="genus" reg="Prescutum">Prescutum</tp:taxon-name-part></tp:taxon-name> pentagonal. Scutellum longitudinally elongated, triangular. <tp:taxon-name><tp:taxon-name-part taxon-name-part-type="genus" reg="Proventrite">Proventrite</tp:taxon-name-part></tp:taxon-name> posteromedially with a small U-shaped notch, forming a pair of small lobes (Fig. <xref ref-type="fig" rid="F2">2H</xref>). Mesoventrite posteromedially bifurcated into a pair of long digitiform projections (Fig. <xref ref-type="fig" rid="F2">2I</xref>). Tarsus four-segmented, without claws (Fig. <xref ref-type="fig" rid="F2">2E–G</xref>). Penis colter-shaped (Fig. <xref ref-type="fig" rid="F2">2J</xref>). <bold>Cephalotheca of male puparium</bold> (Fig. <xref ref-type="fig" rid="F4">4A</xref>). <tp:taxon-name><tp:taxon-name-part taxon-name-part-type="genus" reg="Maxillae">Maxillae</tp:taxon-name-part></tp:taxon-name> almost oval, bigger than mandible. Clypeus furrowed and close to mandible. Antenna half size of eye. <bold>Neotenic female</bold> (Fig. <xref ref-type="fig" rid="F4">4B–D</xref>). Cephalothorax almost rectangular, 3/4 strongly contracted; birth opening, protuberance (Fig. <xref ref-type="fig" rid="F4">4C</xref>); apex of mandibles straight (Fig. <xref ref-type="fig" rid="F4">4D</xref>).</p><fig id="F2" position="float" orientation="portrait"><object-id xmlns:xlink="http://www.w3.org/1999/xlink" content-type="doi" xlink:type="simple">10.3897/zookeys.1085.76484.figure2</object-id><label>Figure 2.</label><caption><p><italic><tp:taxon-name><tp:taxon-name-part taxon-name-part-type="genus" reg="Xenos">Xenos</tp:taxon-name-part><tp:taxon-name-part taxon-name-part-type="species" reg="yangi">yangi</tp:taxon-name-part></tp:taxon-name></italic> Dong, Liu &amp; Li sp. nov., male adult <bold>A</bold> hind wing <bold>B</bold> right antenna <bold>C</bold> right maxilla and <tp:taxon-name><tp:taxon-name-part taxon-name-part-type="genus" reg="Xenos"/><tp:taxon-name-part taxon-name-part-type="species" reg="palpus">palpus</tp:taxon-name-part></tp:taxon-name><bold>D</bold> right mandible <bold>E</bold> foreleg (right) <bold>F</bold> midleg (right) <bold>G</bold> hind leg (right) <bold>H</bold> proventrite <bold>I</bold> mesoventrite <bold>J</bold> penis. Scale bars: 0.5 mm. <bold>A, B</bold> dorsal <bold>H, I</bold> ventral <bold>C–J, F</bold> lateral.</p></caption><graphic xmlns:xlink="http://www.w3.org/1999/xlink" xlink:href="zookeys-1085-011-g002.jpg" position="float" orientation="portrait" xlink:type="simple" id="oo_641098.jpg"><uri content-type="original_file" xlink:type="simple">https://binary.pensoft.net/fig/641098</uri></graphic></fig></tp:treatment-sec><tp:treatment-sec sec-type="description" id="SECID0EG4AE"><title>Description.</title><p><bold>Male</bold> (Fig. <xref ref-type="fig" rid="F1">1</xref>). <bold><italic>Length</italic></bold> 5.6 mm (holotype), 5.5–8.1 mm (paratypes) (combined length of head, pronotum and abdomen). <bold><italic>Coloration</italic></bold> (Fig. <xref ref-type="fig" rid="F1">1A, B</xref>): head, antenna, maxillary <tp:taxon-name><tp:taxon-name-part taxon-name-part-type="genus" reg="Xenos"/><tp:taxon-name-part taxon-name-part-type="species" reg="palpus">palpus</tp:taxon-name-part></tp:taxon-name>, coxa, and abdomen black; femur, tibia and tarsus brown; hind wing semi-transparent. <bold><italic>Head</italic></bold> transverse, 1.44 mm in width. <bold><italic><tp:taxon-name><tp:taxon-name-part taxon-name-part-type="genus" reg="Compound">Compound</tp:taxon-name-part><tp:taxon-name-part taxon-name-part-type="species" reg="eye">eye</tp:taxon-name-part></tp:taxon-name></italic></bold> raspberries-like, each composed of about 84 ommatidia, ommatidiaprominent and separated by chitinous bridges covered with micortrichia (Fig. <xref ref-type="fig" rid="F3">3A</xref>). <bold><italic>Antenna</italic></bold> four-segmented (Fig. <xref ref-type="fig" rid="F2">2B</xref>), scapus wider than pedicellus, scapus with distal lateral extension, pedicellus half as long as scapus, 3<sup>rd</sup> and 4<sup>th</sup> flabellate with subequal length, hirsute (Fig. <xref ref-type="fig" rid="F3">3B</xref>). <bold><italic>Mandible</italic></bold> (Fig. <xref ref-type="fig" rid="F2">2J</xref>) smooth, sword-like, gradually thicker from middle until 3/4, and then sharply tapering at tip. <bold><italic><tp:taxon-name><tp:taxon-name-part taxon-name-part-type="genus" reg="Maxillae">Maxillae</tp:taxon-name-part><tp:taxon-name-part taxon-name-part-type="species" reg="and">and</tp:taxon-name-part><tp:taxon-name-part taxon-name-part-type="subspecies" reg="palpus">palpus</tp:taxon-name-part></tp:taxon-name></italic></bold> (Figs <xref ref-type="fig" rid="F2">2C</xref>, <xref ref-type="fig" rid="F3">3B</xref>) covered with short hairs, <tp:taxon-name><tp:taxon-name-part taxon-name-part-type="genus" reg="Xenos"/><tp:taxon-name-part taxon-name-part-type="species" reg="palpus">palpus</tp:taxon-name-part></tp:taxon-name> twice half as long as maxillae, <tp:taxon-name><tp:taxon-name-part taxon-name-part-type="genus" reg="Xenos"/><tp:taxon-name-part taxon-name-part-type="species" reg="palpus">palpus</tp:taxon-name-part></tp:taxon-name> narrower. <bold><italic>Pronotum</italic></bold> (Fig. <xref ref-type="fig" rid="F1">1A</xref>) quadrangular with a protuberant apex. <bold><italic><tp:taxon-name><tp:taxon-name-part taxon-name-part-type="genus" reg="Acrotergit">Acrotergit</tp:taxon-name-part></tp:taxon-name></italic></bold> (Fig. <xref ref-type="fig" rid="F1">1A</xref>) with two ends turned up, central depression. <bold><italic>Mesonotum</italic></bold> (Fig. <xref ref-type="fig" rid="F1">1A</xref>) saddle-shaped, central M-shaped depression, pseudo-haltere on both sides. <bold><italic><tp:taxon-name><tp:taxon-name-part taxon-name-part-type="genus" reg="Prescutum">Prescutum</tp:taxon-name-part></tp:taxon-name></italic></bold> (Fig. <xref ref-type="fig" rid="F1">1A</xref>) pentagonal with round tops. <bold><italic>Scutellum</italic></bold> (Fig. <xref ref-type="fig" rid="F1">1A</xref>) acutely triangular. <bold><italic><tp:taxon-name><tp:taxon-name-part taxon-name-part-type="genus" reg="Postlumbium">Postlumbium</tp:taxon-name-part></tp:taxon-name></italic></bold> (Fig. <xref ref-type="fig" rid="F1">1A</xref>) broad, generally rounded, but emarginate anteriorly. <bold><italic><tp:taxon-name><tp:taxon-name-part taxon-name-part-type="genus" reg="Postnotum">Postnotum</tp:taxon-name-part></tp:taxon-name></italic></bold> (Fig. <xref ref-type="fig" rid="F1">1A</xref>) triangular.</p><fig id="F3" position="float" orientation="portrait"><object-id xmlns:xlink="http://www.w3.org/1999/xlink" content-type="doi" xlink:type="simple">10.3897/zookeys.1085.76484.figure3</object-id><label>Figure 3.</label><caption><p><italic><tp:taxon-name><tp:taxon-name-part taxon-name-part-type="genus" reg="Xenos">Xenos</tp:taxon-name-part><tp:taxon-name-part taxon-name-part-type="species" reg="yangi">yangi</tp:taxon-name-part></tp:taxon-name></italic> Dong, Liu &amp; Li sp. nov., male adult (<abbrev xmlns:xlink="http://www.w3.org/1999/xlink" xlink:title="Scanning electron microscopes" id="ABBRID0ERDAG" xlink:type="simple">SEM</abbrev> micrographs) <bold>A</bold> compound eye (lateral) <bold>B</bold> maxilla and <tp:taxon-name><tp:taxon-name-part taxon-name-part-type="genus" reg="Xenos"/><tp:taxon-name-part taxon-name-part-type="species" reg="palpus">palpus</tp:taxon-name-part></tp:taxon-name> (lateral) <bold>C</bold> fourth antennomer (dorsal).</p></caption><graphic xmlns:xlink="http://www.w3.org/1999/xlink" xlink:href="zookeys-1085-011-g003.jpg" position="float" orientation="portrait" xlink:type="simple" id="oo_641099.jpg"><uri content-type="original_file" xlink:type="simple">https://binary.pensoft.net/fig/641099</uri></graphic></fig><p><bold><italic>Hind wing</italic></bold> sector with nine veins (Fig. <xref ref-type="fig" rid="F2">2A</xref>). C and Sc fused, half length of costal margin. R1 and R2 veins almost glued together, R2 vein extending from middle to wing apex; R3 vein from middle to outer margin of wing; R4 vein terminated at distal 1/4 of the wing and approximating R5 vein. MA, CuA1, CuA2 and CuP veins present and uninterrupted.</p><p><bold><italic><tp:taxon-name><tp:taxon-name-part taxon-name-part-type="genus" reg="Proventrite">Proventrite</tp:taxon-name-part></tp:taxon-name></italic></bold> laterally with anepisternum angulately curved at middle, and posteromedially with a small U-shaped notch, forming a pair of short lobes (Fig. <xref ref-type="fig" rid="F2">2H</xref>); <bold><italic>Mesoventrite</italic></bold> with basisternum transversely rectangular, anterolaterally roundly prominent, posterolaterally hook-like, sternellum broadly rhombic, posteriorly bifurcated into a pair of long digitiform projections (Fig. <xref ref-type="fig" rid="F2">2I</xref>). <bold><italic>Foreleg</italic></bold> (Fig. <xref ref-type="fig" rid="F2">2E</xref>) coxa expands, trochanterofemur with a protuberance near coxa, tibia longer than femur, widened near tarsus, tarsus four-segmented, 1<sup>st</sup> tarsomere with oval pit outside, 4<sup>th</sup> tarsomer without claws. <bold><italic>Midleg</italic></bold> (Fig. <xref ref-type="fig" rid="F2">2F</xref>) coxa as long as trochanterofemur, other parts similar to those of foreleg. <bold><italic>Hind leg</italic></bold> (Fig. <xref ref-type="fig" rid="F2">2G</xref>) trochanter half length of femur, femur strong. <bold><italic>Abdomen</italic></bold> 10-segmented as long as thorax, black; segment I tergites and sternites shrink; segment II–VIII sternites distinctly broader than tergites, segment IX narrower than segment VIII, with caudally elongated subgenital plate; segment X tube-like, curved. Anus flat. Penis colter-shaped (Fig. <xref ref-type="fig" rid="F2">2J</xref>).</p><p><bold>Cephalotheca of male puparium</bold> (Fig. <xref ref-type="fig" rid="F4">4A</xref>). Cephalotheca elliptical. Maxilla almost oval, bigger than mandible. Clypeus furrowed and close to mandible. Antenna half size of eye.</p><p><bold>Neotenic female</bold> (Fig. <xref ref-type="fig" rid="F4">4B–D</xref>). Length 11.0–16.0 mm, maximum breadth of abdomen about 4.5–5.0 mm (Fig. <xref ref-type="fig" rid="F4">4B</xref>); cephalothorax 2.2 mm in length and 1.76 mm in width (Fig. <xref ref-type="fig" rid="F4">4C, D</xref>). Coloration: cephalothorax brownish yellow, abdomen yellow. Cephalothorax almost rectangular, 3/4 strongly contracted; birth opening, protuberance (Fig. <xref ref-type="fig" rid="F4">4C</xref>); apex of mandible straight (Fig. <xref ref-type="fig" rid="F4">4D</xref>); abdomen slender, four birth organs.</p><fig id="F4" position="float" orientation="portrait"><object-id xmlns:xlink="http://www.w3.org/1999/xlink" content-type="doi" xlink:type="simple">10.3897/zookeys.1085.76484.figure4</object-id><label>Figure 4.</label><caption><p><italic><tp:taxon-name><tp:taxon-name-part taxon-name-part-type="genus" reg="Xenos">Xenos</tp:taxon-name-part><tp:taxon-name-part taxon-name-part-type="species" reg="yangi">yangi</tp:taxon-name-part></tp:taxon-name></italic> Dong, Liu &amp; Li sp. nov. <bold>A</bold> male cephalotheca frontal view (CP, Clypeus; AN, Antenna; EYE, Eye; MD, Mandible; MX, <tp:taxon-name><tp:taxon-name-part taxon-name-part-type="genus" reg="Maxillae">Maxillae</tp:taxon-name-part></tp:taxon-name>) <bold>B</bold> female ventral view (BC, brood canal; BOR, birth organs) <bold>C, D</bold> female cephalothorax ventral view (BO, birth opening; SBHP, segmental border between head and prothorax; OS, mouth opening; MD, mandible). Scale bar: 0.5 mm.</p></caption><graphic xmlns:xlink="http://www.w3.org/1999/xlink" xlink:href="zookeys-1085-011-g004.jpg" position="float" orientation="portrait" xlink:type="simple" id="oo_641100.jpg"><uri content-type="original_file" xlink:type="simple">https://binary.pensoft.net/fig/641100</uri></graphic></fig></tp:treatment-sec><tp:treatment-sec sec-type="comparisons" id="SECID0EUIAG"><title>Comparative notes.</title><p>Considering the geographic distance and host association of those species of Africa and Americas, we mainly compared the male adult, the cephalotheca of the male papurium, and the neotenic female of this new species with ten described known species distributed in Asia (nine species) and Europe (one species) (Table <xref ref-type="table" rid="T1">1</xref>). These species were originally described based on the male adult, the cephalotheca of the male papurium, and/or the neotenic female (Table <xref ref-type="table" rid="T1">1</xref>). The new species can be distinguished from <italic><tp:taxon-name><tp:taxon-name-part taxon-name-part-type="genus" reg="Xenos">X.</tp:taxon-name-part><tp:taxon-name-part taxon-name-part-type="species" reg="moutoni">moutoni</tp:taxon-name-part></tp:taxon-name></italic> (China: Yunnan, Anhui, Taiwan), <italic><tp:taxon-name><tp:taxon-name-part taxon-name-part-type="genus" reg="Xenos">X.</tp:taxon-name-part><tp:taxon-name-part taxon-name-part-type="species" reg="dianshuiwengi">dianshuiwengi</tp:taxon-name-part></tp:taxon-name></italic> (China: Fujian), <italic><tp:taxon-name><tp:taxon-name-part taxon-name-part-type="genus" reg="Xenos">X.</tp:taxon-name-part><tp:taxon-name-part taxon-name-part-type="species" reg="formosanus">formosanus</tp:taxon-name-part></tp:taxon-name></italic> (China: Taiwan), <italic><tp:taxon-name><tp:taxon-name-part taxon-name-part-type="genus" reg="Xenos">X.</tp:taxon-name-part><tp:taxon-name-part taxon-name-part-type="species" reg="provesparum">provesparum</tp:taxon-name-part></tp:taxon-name></italic> (Indonesia) and <italic><tp:taxon-name><tp:taxon-name-part taxon-name-part-type="genus" reg="Xenos">X.</tp:taxon-name-part><tp:taxon-name-part taxon-name-part-type="species" reg="oxyodontes">oxyodontes</tp:taxon-name-part></tp:taxon-name></italic> (Japan) based on the external characters of male adult. The male adult of <italic><tp:taxon-name><tp:taxon-name-part taxon-name-part-type="genus" reg="Xenos">X.</tp:taxon-name-part><tp:taxon-name-part taxon-name-part-type="species" reg="moutoni">moutoni</tp:taxon-name-part></tp:taxon-name></italic> maxilla as long as <tp:taxon-name><tp:taxon-name-part taxon-name-part-type="genus" reg="Xenos"/><tp:taxon-name-part taxon-name-part-type="species" reg="palpus">palpus</tp:taxon-name-part></tp:taxon-name> and the postlumbium is straight anteriorly and posteriorly (<xref ref-type="bibr" rid="B17">Kifune and Maeta 1985</xref>). The male adult of <italic><tp:taxon-name><tp:taxon-name-part taxon-name-part-type="genus" reg="Xenos">X.</tp:taxon-name-part><tp:taxon-name-part taxon-name-part-type="species" reg="oxyodontes">oxyodontes</tp:taxon-name-part></tp:taxon-name></italic> (Japan) has the postlumbium rounded anteriorly and posteriorly (<xref ref-type="bibr" rid="B24">Nakase and Kato 2013</xref>). The proventrite is not concaved in <italic><tp:taxon-name><tp:taxon-name-part taxon-name-part-type="genus" reg="Xenos">X.</tp:taxon-name-part><tp:taxon-name-part taxon-name-part-type="species" reg="dianshuiwengi">dianshuiwengi</tp:taxon-name-part></tp:taxon-name></italic> (China: Fujian), <italic><tp:taxon-name><tp:taxon-name-part taxon-name-part-type="genus" reg="Xenos">X.</tp:taxon-name-part><tp:taxon-name-part taxon-name-part-type="species" reg="formosanus">formosanus</tp:taxon-name-part></tp:taxon-name></italic> (China: Taiwan) and <italic><tp:taxon-name><tp:taxon-name-part taxon-name-part-type="genus" reg="Xenos">X.</tp:taxon-name-part><tp:taxon-name-part taxon-name-part-type="species" reg="provesparum">provesparum</tp:taxon-name-part></tp:taxon-name></italic> (Indonesia) (<xref ref-type="bibr" rid="B17">Kifune and Maeta 1985</xref>; <xref ref-type="bibr" rid="B18">Kifune 1986</xref>; <xref ref-type="bibr" rid="B31">Yang 1999</xref>).</p><table-wrap id="T1" position="float" orientation="portrait"><label>Table 1.</label><caption><p>Distribution and described stages of 11 <italic><tp:taxon-name><tp:taxon-name-part taxon-name-part-type="genus" reg="Xenos">Xenos</tp:taxon-name-part></tp:taxon-name></italic> species from Asia and Europe. Literature in which the species was originally described is highlighted in bold.</p></caption><table id="TID0EN6AG" rules="all"><tbody><tr><th rowspan="1" colspan="1">Species</th><th rowspan="1" colspan="1">Distribution</th><th rowspan="1" colspan="1">Male</th><th rowspan="1" colspan="1">Cephalotheca of male puparium</th><th rowspan="1" colspan="1">Neotenic female</th><th rowspan="1" colspan="1">Primary larvae</th></tr><tr><td rowspan="1" colspan="1"><italic><tp:taxon-name><tp:taxon-name-part taxon-name-part-type="genus" reg="Xenos">Xenos</tp:taxon-name-part><tp:taxon-name-part taxon-name-part-type="species" reg="yangi">yangi</tp:taxon-name-part></tp:taxon-name></italic> Dong, Liu &amp; Li sp. nov.</td><td rowspan="1" colspan="1">China: Yunnan</td><td rowspan="1" colspan="1">This study</td><td rowspan="1" colspan="1">This study</td><td rowspan="1" colspan="1">This study</td><td rowspan="1" colspan="1">NA</td></tr><tr><td rowspan="1" colspan="1"><italic><tp:taxon-name><tp:taxon-name-part taxon-name-part-type="genus" reg="Xenos">Xenos</tp:taxon-name-part><tp:taxon-name-part taxon-name-part-type="species" reg="moutoni">moutoni</tp:taxon-name-part></tp:taxon-name></italic> (Buysson, 1903)</td><td rowspan="1" colspan="1">China: Yunnan, Anhui, Taiwan</td><td rowspan="1" colspan="1">Kifune &amp; Maeta, 1985</td><td rowspan="1" colspan="1">Buysson, 1904</td><td rowspan="1" colspan="1">
                      <bold>Buysson, 1903</bold>
                    </td><td rowspan="1" colspan="1">NA</td></tr><tr><td rowspan="1" colspan="1"><italic><tp:taxon-name><tp:taxon-name-part taxon-name-part-type="genus" reg="Xenos">Xenos</tp:taxon-name-part><tp:taxon-name-part taxon-name-part-type="species" reg="circularis">circularis</tp:taxon-name-part></tp:taxon-name></italic> Kifune &amp; Maeta 1985</td><td rowspan="1" colspan="1">China: Taiwan</td><td rowspan="1" colspan="1">NA</td><td rowspan="1" colspan="1">NA</td><td rowspan="1" colspan="1">
                      <bold>Kifune &amp; Maeta, 1985</bold>
                    </td><td rowspan="1" colspan="1">NA</td></tr><tr><td rowspan="1" colspan="1"><italic><tp:taxon-name><tp:taxon-name-part taxon-name-part-type="genus" reg="Xenos">Xenos</tp:taxon-name-part><tp:taxon-name-part taxon-name-part-type="species" reg="yamaneorum">yamaneorum</tp:taxon-name-part></tp:taxon-name></italic> Kifune &amp; Maeta, 1985</td><td rowspan="1" colspan="1">China: Taiwan</td><td rowspan="1" colspan="1">NA</td><td rowspan="1" colspan="1">
                      <bold>Kifune &amp; Maeta, 1985</bold>
                    </td><td rowspan="1" colspan="1">
                      <bold>Kifune &amp; Maeta, 1985</bold>
                    </td><td rowspan="1" colspan="1">NA</td></tr><tr><td rowspan="1" colspan="1"><italic><tp:taxon-name><tp:taxon-name-part taxon-name-part-type="genus" reg="Xenos">Xenos</tp:taxon-name-part><tp:taxon-name-part taxon-name-part-type="species" reg="formosanus">formosanus</tp:taxon-name-part></tp:taxon-name></italic> Kifune &amp; Maeta, 1985</td><td rowspan="1" colspan="1">China: Taiwan</td><td rowspan="1" colspan="1">
                      <bold>Kifune &amp; Maeta, 1985</bold>
                    </td><td rowspan="1" colspan="1">
                      <bold>Kifune &amp; Maeta, 1985</bold>
                    </td><td rowspan="1" colspan="1">
                      <bold>Kifune &amp; Maeta, 1985</bold>
                    </td><td rowspan="1" colspan="1">NA</td></tr><tr><td rowspan="1" colspan="1"><italic><tp:taxon-name><tp:taxon-name-part taxon-name-part-type="genus" reg="Xenos">Xenos</tp:taxon-name-part><tp:taxon-name-part taxon-name-part-type="species" reg="dianshuiwengi">dianshuiwengi</tp:taxon-name-part></tp:taxon-name></italic> Yang, 1999</td><td rowspan="1" colspan="1">China: Fujian</td><td rowspan="1" colspan="1">
                      <bold>Yang, 1999</bold>
                    </td><td rowspan="1" colspan="1">NA</td><td rowspan="1" colspan="1">NA</td><td rowspan="1" colspan="1">NA</td></tr><tr><td rowspan="1" colspan="1"><italic><tp:taxon-name><tp:taxon-name-part taxon-name-part-type="genus" reg="Xenos">Xenos</tp:taxon-name-part><tp:taxon-name-part taxon-name-part-type="species" reg="oxyodontes">oxyodontes</tp:taxon-name-part></tp:taxon-name></italic> Yuta &amp; Makoto 2013</td><td rowspan="1" colspan="1">Japan</td><td rowspan="1" colspan="1">
                      <bold>Yuta &amp; Makoto, 2013</bold>
                    </td><td rowspan="1" colspan="1">
                      <bold>Yuta &amp; Makoto, 2013</bold>
                    </td><td rowspan="1" colspan="1">
                      <bold>Yuta &amp; Makoto, 2013</bold>
                    </td><td rowspan="1" colspan="1">NA</td></tr><tr><td rowspan="1" colspan="1"><italic><tp:taxon-name><tp:taxon-name-part taxon-name-part-type="genus" reg="Xenos">Xenos</tp:taxon-name-part><tp:taxon-name-part taxon-name-part-type="species" reg="vespularum">vespularum</tp:taxon-name-part></tp:taxon-name></italic> Kifune &amp; Maeta, 1975</td><td rowspan="1" colspan="1">Japan</td><td rowspan="1" colspan="1">
                      <bold>Kifune &amp; Maeta, 1975</bold>
                    </td><td rowspan="1" colspan="1">
                      <bold>Kifune &amp; Maeta, 1975</bold>
                    </td><td rowspan="1" colspan="1">
                      <bold>Kifune &amp; Maeta, 1975</bold>
                    </td><td rowspan="1" colspan="1">NA</td></tr><tr><td rowspan="1" colspan="1"><italic><tp:taxon-name><tp:taxon-name-part taxon-name-part-type="genus" reg="Xenos">Xenos</tp:taxon-name-part><tp:taxon-name-part taxon-name-part-type="species" reg="hebraei">hebraei</tp:taxon-name-part></tp:taxon-name></italic> Kinzelbach, 1978</td><td rowspan="1" colspan="1">India</td><td rowspan="1" colspan="1">NA</td><td rowspan="1" colspan="1">
                      <bold>Kinzelbach, 1978</bold>
                    </td><td rowspan="1" colspan="1">
                      <bold>Kinzelbach, 1978</bold>
                    </td><td rowspan="1" colspan="1">NA</td></tr><tr><td rowspan="1" colspan="1"><italic><tp:taxon-name><tp:taxon-name-part taxon-name-part-type="genus" reg="Xenos">Xenos</tp:taxon-name-part><tp:taxon-name-part taxon-name-part-type="species" reg="provesparum">provesparum</tp:taxon-name-part></tp:taxon-name></italic> Kifune,1986</td><td rowspan="1" colspan="1">Indonesia</td><td rowspan="1" colspan="1">
                      <bold>Kifune, 1986</bold>
                    </td><td rowspan="1" colspan="1">
                      <bold>Kifune, 1986</bold>
                    </td><td rowspan="1" colspan="1">
                      <bold>Kifune, 1986</bold>
                    </td><td rowspan="1" colspan="1">NA</td></tr><tr><td rowspan="1" colspan="1"><italic><tp:taxon-name><tp:taxon-name-part taxon-name-part-type="genus" reg="Xenos">Xenos</tp:taxon-name-part><tp:taxon-name-part taxon-name-part-type="species" reg="vesparum">vesparum</tp:taxon-name-part></tp:taxon-name></italic> Rossius, 1793</td><td rowspan="1" colspan="1">Europe; Northern Africa</td><td rowspan="1" colspan="1">
                      <bold>Rossius, 1793</bold>
                    </td><td rowspan="1" colspan="1">
                      <bold>Rossius, 1793</bold>
                    </td><td rowspan="1" colspan="1">
                      <bold>Rossius, 1793</bold>
                    </td><td rowspan="1" colspan="1">Pohl &amp; Beutel, 2005</td></tr></tbody></table><table-wrap-foot><fn><p>NA: Not availabl</p></fn></table-wrap-foot></table-wrap><p>The new species can be distinguished from <italic><tp:taxon-name><tp:taxon-name-part taxon-name-part-type="genus" reg="Xenos">X.</tp:taxon-name-part><tp:taxon-name-part taxon-name-part-type="species" reg="circularis">circularis</tp:taxon-name-part></tp:taxon-name></italic> (China: Taiwan), <italic><tp:taxon-name><tp:taxon-name-part taxon-name-part-type="genus" reg="Xenos">X.</tp:taxon-name-part><tp:taxon-name-part taxon-name-part-type="species" reg="yamaneorum">yamaneorum</tp:taxon-name-part></tp:taxon-name></italic> (China: Taiwan), <italic><tp:taxon-name><tp:taxon-name-part taxon-name-part-type="genus" reg="Xenos">X.</tp:taxon-name-part><tp:taxon-name-part taxon-name-part-type="species" reg="vespularum">vespularum</tp:taxon-name-part></tp:taxon-name></italic> (Japan), <italic><tp:taxon-name><tp:taxon-name-part taxon-name-part-type="genus" reg="Xenos">X.</tp:taxon-name-part><tp:taxon-name-part taxon-name-part-type="species" reg="hebraei">hebraei</tp:taxon-name-part></tp:taxon-name></italic> (India) and <italic><tp:taxon-name><tp:taxon-name-part taxon-name-part-type="genus" reg="Xenos">X.</tp:taxon-name-part><tp:taxon-name-part taxon-name-part-type="species" reg="vesparum">vesparum</tp:taxon-name-part></tp:taxon-name></italic> (Europe; Northern Africa) by the female cephalothorax. It is almost circular or ovoid in <italic><tp:taxon-name><tp:taxon-name-part taxon-name-part-type="genus" reg="Xenos">X.</tp:taxon-name-part><tp:taxon-name-part taxon-name-part-type="species" reg="yamaneorum">yamaneorum</tp:taxon-name-part></tp:taxon-name></italic>, <italic><tp:taxon-name><tp:taxon-name-part taxon-name-part-type="genus" reg="Xenos">X.</tp:taxon-name-part><tp:taxon-name-part taxon-name-part-type="species" reg="circularis">circularis</tp:taxon-name-part></tp:taxon-name></italic>, <italic><tp:taxon-name><tp:taxon-name-part taxon-name-part-type="genus" reg="Xenos">X.</tp:taxon-name-part><tp:taxon-name-part taxon-name-part-type="species" reg="vespularum">vespularum</tp:taxon-name-part></tp:taxon-name></italic> and <italic><tp:taxon-name><tp:taxon-name-part taxon-name-part-type="genus" reg="Xenos">X.</tp:taxon-name-part><tp:taxon-name-part taxon-name-part-type="species" reg="vesparum">vesparum</tp:taxon-name-part></tp:taxon-name></italic> (<xref ref-type="bibr" rid="B16">Kifune and Maeta 1975</xref>; <xref ref-type="bibr" rid="B17">Kifune and Maeta 1985</xref>). The female cephalothorax is slightly wider than long in <italic><tp:taxon-name><tp:taxon-name-part taxon-name-part-type="genus" reg="Xenos">X.</tp:taxon-name-part><tp:taxon-name-part taxon-name-part-type="species" reg="hebraei">hebraei</tp:taxon-name-part></tp:taxon-name></italic>. Besides that, this new species can be also separated from <italic><tp:taxon-name><tp:taxon-name-part taxon-name-part-type="genus" reg="Xenos">X.</tp:taxon-name-part><tp:taxon-name-part taxon-name-part-type="species" reg="yamaneorum">yamaneorum</tp:taxon-name-part></tp:taxon-name></italic> and <italic><tp:taxon-name><tp:taxon-name-part taxon-name-part-type="genus" reg="Xenos">X.</tp:taxon-name-part><tp:taxon-name-part taxon-name-part-type="species" reg="vespularum">vespularum</tp:taxon-name-part></tp:taxon-name></italic> by the oval maxillae of the male cephalotheca (the two compared species lack the oval maxillae of the male cephalotheca).</p></tp:treatment-sec><tp:treatment-sec sec-type="distribution" id="SECID0E36AG"><title>Distribution.</title><p>China (Yunnan).</p></tp:treatment-sec><tp:treatment-sec sec-type="biology" id="SECID0EBABG"><title>Biology.</title><p>The hosts of this new species are <italic><tp:taxon-name><tp:taxon-name-part taxon-name-part-type="genus" reg="Vespa">Vespa</tp:taxon-name-part><tp:taxon-name-part taxon-name-part-type="species" reg="velutina">velutina</tp:taxon-name-part></tp:taxon-name></italic> (Fig. <xref ref-type="fig" rid="F5">5A</xref>) and <italic><tp:taxon-name><tp:taxon-name-part taxon-name-part-type="genus" reg="Vespa">Vespa</tp:taxon-name-part><tp:taxon-name-part taxon-name-part-type="species" reg="bicolor">bicolor</tp:taxon-name-part></tp:taxon-name></italic> (Fig. <xref ref-type="fig" rid="F5">5B</xref>). It parasitizes in the host abdomen. Its body partly protrudes from the portion between the two abdominal segments of the hosts. One wasp can usually carry 1–4 parasite individuals (Fig. <xref ref-type="fig" rid="F5">5C</xref>). After emergence, male adults fly away from their hosts (Fig. <xref ref-type="fig" rid="F5">5D</xref>). Neotenic females remain in the host’s abdomen with their anterior cephalothorax protruding. When neotenic females are removed from their host abdomen, they can be seen to be covered with larval exuviae.</p><fig id="F5" position="float" orientation="portrait"><object-id xmlns:xlink="http://www.w3.org/1999/xlink" content-type="doi" xlink:type="simple">10.3897/zookeys.1085.76484.figure5</object-id><label>Figure 5.</label><caption><p><italic><tp:taxon-name><tp:taxon-name-part taxon-name-part-type="genus" reg="Xenos">Xenos</tp:taxon-name-part><tp:taxon-name-part taxon-name-part-type="species" reg="yangi">yangi</tp:taxon-name-part></tp:taxon-name></italic> Dong, Liu &amp; Li sp. nov. and its host wasp. <bold>A</bold><italic><tp:taxon-name><tp:taxon-name-part taxon-name-part-type="genus" reg="Vespa">Vespa</tp:taxon-name-part><tp:taxon-name-part taxon-name-part-type="species" reg="velutina">velutina</tp:taxon-name-part></tp:taxon-name></italic><bold>B</bold><italic><tp:taxon-name><tp:taxon-name-part taxon-name-part-type="genus" reg="Vespa">Vespa</tp:taxon-name-part><tp:taxon-name-part taxon-name-part-type="species" reg="bicolor">bicolor</tp:taxon-name-part></tp:taxon-name></italic><bold>C</bold> wasp host parasitized by the new species (red arrows: male puparium (left), female(right)) <bold>D</bold> living male. (dorsal view).</p></caption><graphic xmlns:xlink="http://www.w3.org/1999/xlink" xlink:href="zookeys-1085-011-g005.jpg" position="float" orientation="portrait" xlink:type="simple" id="oo_641101.jpg"><uri content-type="original_file" xlink:type="simple">https://binary.pensoft.net/fig/641101</uri></graphic></fig></tp:treatment-sec><tp:treatment-sec sec-type="etymology" id="SECID0EDDBG"><title>Etymology.</title><p>The specific epithet is dedicated to the late famous Chinese entomologist Chi-Kun Yang, who made significant contributions to the studies on <tp:taxon-name><tp:taxon-name-part taxon-name-part-type="order">Strepsiptera</tp:taxon-name-part></tp:taxon-name> in China.</p><fig id="F6" position="float" orientation="portrait"><object-id xmlns:xlink="http://www.w3.org/1999/xlink" content-type="doi" xlink:type="simple">10.3897/zookeys.1085.76484.figure6</object-id><label>Figure 6.</label><caption><p>Phylogeny tree of <italic><tp:taxon-name><tp:taxon-name-part taxon-name-part-type="genus" reg="Xenos">Xenos</tp:taxon-name-part></tp:taxon-name></italic> species inferred from mitochondrial cytochrome <italic>c</italic> oxidase subunit 1 (<italic>COI</italic>) using Maximum parsimony method. In total, 48 <italic>COI</italic> sequences of different <italic><tp:taxon-name><tp:taxon-name-part taxon-name-part-type="genus" reg="Xenos">Xenos</tp:taxon-name-part></tp:taxon-name></italic> species were used to investigate their phylogenetic relationships. two sequences (str6-b-female and <tp:taxon-name><tp:taxon-name-part taxon-name-part-type="genus" reg="Xenos">Xenos</tp:taxon-name-part></tp:taxon-name>-male) were sequenced in this study, and that of <italic><tp:taxon-name><tp:taxon-name-part taxon-name-part-type="genus" reg="Xenos">Xenos</tp:taxon-name-part><tp:taxon-name-part taxon-name-part-type="uncertainty-rank">cf.</tp:taxon-name-part><tp:taxon-name-part taxon-name-part-type="species" reg="moutoni">moutoni</tp:taxon-name-part></tp:taxon-name></italic> (<ext-link xmlns:xlink="http://www.w3.org/1999/xlink" ext-link-type="gen" xlink:href="MW222190.2" xlink:type="simple">MW222190.2</ext-link>) was sequenced in <xref ref-type="bibr" rid="B32">Zhang et al. (2021)</xref>. Other 45 sequences were published by the following studies (<xref ref-type="bibr" rid="B2">Benda et al. 2021</xref>; <xref ref-type="bibr" rid="B22">McMahon et al. 2011</xref>; <xref ref-type="bibr" rid="B24">Nakase and Kato 2013</xref>; <xref ref-type="bibr" rid="B10">Jůzová et al. 2015</xref>; <xref ref-type="bibr" rid="B5">Carapelli et al. 2006</xref>). <italic><tp:taxon-name><tp:taxon-name-part taxon-name-part-type="genus" reg="Stylops">Stylops</tp:taxon-name-part><tp:taxon-name-part taxon-name-part-type="species" reg="ater">ater</tp:taxon-name-part></tp:taxon-name></italic> Reichert, 1914, <italic><tp:taxon-name><tp:taxon-name-part taxon-name-part-type="genus" reg="Melittostylops">Melittostylops</tp:taxon-name-part><tp:taxon-name-part taxon-name-part-type="species" reg="hesperapium">hesperapium</tp:taxon-name-part></tp:taxon-name></italic> Kinzelbach, 1971, <italic><tp:taxon-name><tp:taxon-name-part taxon-name-part-type="genus" reg="Halictoxenos">Halictoxenos</tp:taxon-name-part><tp:taxon-name-part taxon-name-part-type="species" reg="tumulorum">tumulorum</tp:taxon-name-part></tp:taxon-name></italic> Perkins, 1918 and <italic><tp:taxon-name><tp:taxon-name-part taxon-name-part-type="genus" reg="Crawfordia">Crawfordia</tp:taxon-name-part><tp:taxon-name-part taxon-name-part-type="species" reg="warnckei">warnckei</tp:taxon-name-part></tp:taxon-name></italic> Kinzelbach, 1970 (outgroup) were used as outgroups. The phylogenetic trees were constructed using Maximum Parsimony (<abbrev xmlns:xlink="http://www.w3.org/1999/xlink" xlink:title="maximum parsimony" id="ABBRID0ECHBG" xlink:type="simple">MP</abbrev>), and Maximum Likelihood (<abbrev xmlns:xlink="http://www.w3.org/1999/xlink" xlink:title="maximum likelihood" id="ABBRID0EGHBG" xlink:type="simple">ML</abbrev>). Branch support values are described as Maximum Parsimony (<abbrev xmlns:xlink="http://www.w3.org/1999/xlink" xlink:title="maximum parsimony" id="ABBRID0EKHBG" xlink:type="simple">MP</abbrev>)/Maximum Likelihood (<abbrev xmlns:xlink="http://www.w3.org/1999/xlink" xlink:title="maximum likelihood" id="ABBRID0EOHBG" xlink:type="simple">ML</abbrev>) in <abbrev xmlns:xlink="http://www.w3.org/1999/xlink" xlink:title="maximum parsimony" id="ABBRID0ESHBG" xlink:type="simple">MP</abbrev> tree.</p></caption><graphic xmlns:xlink="http://www.w3.org/1999/xlink" xlink:href="zookeys-1085-011-g006.jpg" position="float" orientation="portrait" xlink:type="simple" id="oo_641102.jpg"><uri content-type="original_file" xlink:type="simple">https://binary.pensoft.net/fig/641102</uri></graphic></fig></tp:treatment-sec><ref-list><ref id="B32"><mixed-citation xmlns:xlink="http://www.w3.org/1999/xlink" xlink:type="simple"><person-group><name name-style="western"><surname>Zhang</surname><given-names>R</given-names></name><name name-style="western"><surname>Li</surname><given-names>J</given-names></name><name name-style="western"><surname>Mao</surname><given-names>CY</given-names></name><name name-style="western"><surname>Dong</surname><given-names>ZW</given-names></name><name name-style="western"><surname>He</surname><given-names>JW</given-names></name><name name-style="western"><surname>Liu</surname><given-names>GC</given-names></name><name name-style="western"><surname>Zhao</surname><given-names>RP</given-names></name><name name-style="western"><surname>Wang</surname><given-names>W</given-names></name><name name-style="western"><surname>Li</surname><given-names>XY</given-names></name></person-group> (<year>2021</year>) <article-title>The mitochondrial genome of one ‘twisted-wing parasite’ <tp:taxon-name><tp:taxon-name-part taxon-name-part-type="genus">Xenos</tp:taxon-name-part><tp:taxon-name-part taxon-name-part-type="uncertainty-rank">cf.</tp:taxon-name-part><tp:taxon-name-part taxon-name-part-type="species">moutoni</tp:taxon-name-part></tp:taxon-name> (<tp:taxon-name><tp:taxon-name-part taxon-name-part-type="class">Insecta</tp:taxon-name-part></tp:taxon-name>, <tp:taxon-name><tp:taxon-name-part taxon-name-part-type="order">Strepsiptera</tp:taxon-name-part></tp:taxon-name>, <tp:taxon-name><tp:taxon-name-part taxon-name-part-type="family">Xenidae</tp:taxon-name-part></tp:taxon-name>) from Gaoligong Mountains, Southwest of China.</article-title><source>Mitochondrial DNA, Part B</source><volume>6</volume>(<issue>2</issue>): <fpage>512</fpage>–<lpage>514</lpage>. <ext-link xlink:type="simple" ext-link-type="doi" xlink:href="10.1080/23802359.2021.1872443">https://doi.org/10.1080/23802359.2021.1872443</ext-link></mixed-citation></ref><ref id="B17"><mixed-citation xmlns:xlink="http://www.w3.org/1999/xlink" xlink:type="simple"><person-group><name name-style="western"><surname>Kifune</surname><given-names>T</given-names></name><name name-style="western"><surname>Maeta</surname><given-names>Y</given-names></name></person-group> (<year>1985</year>) <article-title>Taxonomical studies on the genus <italic><tp:taxon-name><tp:taxon-name-part taxon-name-part-type="genus">Xenos</tp:taxon-name-part></tp:taxon-name></italic> (<tp:taxon-name><tp:taxon-name-part taxon-name-part-type="order">Strepsiptera</tp:taxon-name-part></tp:taxon-name>, <tp:taxon-name><tp:taxon-name-part taxon-name-part-type="family">Stylopidae</tp:taxon-name-part></tp:taxon-name>) parasitic on <italic><tp:taxon-name><tp:taxon-name-part taxon-name-part-type="genus">Vespa</tp:taxon-name-part></tp:taxon-name></italic> and <italic><tp:taxon-name><tp:taxon-name-part taxon-name-part-type="genus">Polistes</tp:taxon-name-part></tp:taxon-name></italic> (<tp:taxon-name><tp:taxon-name-part taxon-name-part-type="order">Hymenoptera</tp:taxon-name-part></tp:taxon-name>, <tp:taxon-name><tp:taxon-name-part taxon-name-part-type="family">Vespidae</tp:taxon-name-part></tp:taxon-name>) of Taiwan with descriptions of three new species: Notulae Strepsipterologicae XIV.</article-title><source>Japanese Journal of Entomology</source><volume>53</volume>: <fpage>426</fpage>–<lpage>435</lpage>.</mixed-citation></ref><ref id="B24"><mixed-citation xmlns:xlink="http://www.w3.org/1999/xlink" xlink:type="simple"><person-group><name name-style="western"><surname>Nakase</surname><given-names>Y</given-names></name><name name-style="western"><surname>Kato</surname><given-names>M</given-names></name></person-group> (<year>2013</year>) Cryptic diversity and host specificity in giant <italic><tp:taxon-name><tp:taxon-name-part taxon-name-part-type="genus">Xenos</tp:taxon-name-part></tp:taxon-name></italic> strepsipterans parasitic in large <italic><tp:taxon-name><tp:taxon-name-part taxon-name-part-type="genus">Vespa</tp:taxon-name-part></tp:taxon-name></italic> hornets. Zoological Science 30(4): e331. <ext-link xlink:type="simple" ext-link-type="doi" xlink:href="10.2108/zsj.30.331">https://doi.org/10.2108/zsj.30.331</ext-link></mixed-citation></ref><ref id="B18"><mixed-citation xmlns:xlink="http://www.w3.org/1999/xlink" xlink:type="simple"><person-group><name name-style="western"><surname>Kifune</surname><given-names>T</given-names></name></person-group> (<year>1986</year>) <article-title>A new species of the genus <italic><tp:taxon-name><tp:taxon-name-part taxon-name-part-type="genus">Xenos</tp:taxon-name-part></tp:taxon-name></italic> (<tp:taxon-name><tp:taxon-name-part taxon-name-part-type="order">Strepsiptera</tp:taxon-name-part></tp:taxon-name>, <tp:taxon-name><tp:taxon-name-part taxon-name-part-type="family">Stylopidae</tp:taxon-name-part></tp:taxon-name>) parasitic on the genus <italic><tp:taxon-name><tp:taxon-name-part taxon-name-part-type="genus">Provespa</tp:taxon-name-part></tp:taxon-name></italic> (<tp:taxon-name><tp:taxon-name-part taxon-name-part-type="order">Hymenoptera</tp:taxon-name-part></tp:taxon-name>, <tp:taxon-name><tp:taxon-name-part taxon-name-part-type="family">Vespidae</tp:taxon-name-part></tp:taxon-name>) from West Sumatra, Indonesia.</article-title><source>Japanese Journal of Entomology</source><volume>54</volume>: <fpage>84</fpage>–<lpage>88</lpage>.</mixed-citation></ref><ref id="B31"><mixed-citation xmlns:xlink="http://www.w3.org/1999/xlink" xlink:type="simple"><person-group><name name-style="western"><surname>Yang</surname><given-names>CK</given-names></name></person-group> (<year>1999</year>) <article-title><tp:taxon-name><tp:taxon-name-part taxon-name-part-type="order">Strepsiptera</tp:taxon-name-part></tp:taxon-name>.</article-title> In: <person-group><name name-style="western"><surname>Huang</surname><given-names>BK</given-names></name></person-group> (<role>Ed.</role>) <issue-title>Fauna of insect in Fujian porvince of China.</issue-title><source>Fujian science &amp; technology press, Fujian. Vol. 3</source>, <fpage>184</fpage>–<lpage>185</lpage>. [In Chinese]</mixed-citation></ref><ref id="B16"><mixed-citation xmlns:xlink="http://www.w3.org/1999/xlink" xlink:type="simple"><person-group><name name-style="western"><surname>Kifune</surname><given-names>T</given-names></name><name name-style="western"><surname>Maeta</surname><given-names>Y</given-names></name></person-group> (<year>1975</year>) <article-title>A New Subgenus and New Species of the Genus <italic><tp:taxon-name><tp:taxon-name-part taxon-name-part-type="genus">Xenos</tp:taxon-name-part></tp:taxon-name></italic> (<tp:taxon-name><tp:taxon-name-part taxon-name-part-type="order">Strepsiptera</tp:taxon-name-part></tp:taxon-name>, <tp:taxon-name><tp:taxon-name-part taxon-name-part-type="family">Stylopidae</tp:taxon-name-part></tp:taxon-name>) from Japan : Studies on the Japanese <tp:taxon-name><tp:taxon-name-part taxon-name-part-type="order">Strepsiptera</tp:taxon-name-part></tp:taxon-name> II.</article-title><source>Japanese Journal of Entomology</source><volume>43</volume>(<issue>4</issue>): <fpage>446</fpage>–<lpage>455</lpage>.</mixed-citation></ref><ref id="B2"><mixed-citation xmlns:xlink="http://www.w3.org/1999/xlink" xlink:type="simple"><person-group><name name-style="western"><surname>Benda</surname><given-names>D</given-names></name><name name-style="western"><surname>Votýpková</surname><given-names>K</given-names></name><name name-style="western"><surname>Nakase</surname><given-names>Y</given-names></name><name name-style="western"><surname>Straka</surname><given-names>J</given-names></name></person-group> (<year>2021</year>) <article-title>Unexpected cryptic species diversity of parasites of the family <tp:taxon-name><tp:taxon-name-part taxon-name-part-type="family">Xenidae</tp:taxon-name-part></tp:taxon-name> (<tp:taxon-name><tp:taxon-name-part taxon-name-part-type="order">Strepsiptera</tp:taxon-name-part></tp:taxon-name>) with a constant diversification rate over time.</article-title><source>Systematic Entomology</source><volume>46</volume>: <fpage>252</fpage>–<lpage>265</lpage>. <ext-link xlink:type="simple" ext-link-type="doi" xlink:href="10.1111/syen.12460">https://doi.org/10.1111/syen.12460</ext-link></mixed-citation></ref><ref id="B22"><mixed-citation xmlns:xlink="http://www.w3.org/1999/xlink" xlink:type="simple"><person-group><name name-style="western"><surname>McMahon</surname><given-names>DP</given-names></name><name name-style="western"><surname>Hayward</surname><given-names>A</given-names></name><name name-style="western"><surname>Kathirithamby</surname><given-names>J</given-names></name></person-group> (<year>2011</year>) The first molecular phylogeny of <tp:taxon-name><tp:taxon-name-part taxon-name-part-type="order">Strepsiptera</tp:taxon-name-part></tp:taxon-name> (<tp:taxon-name><tp:taxon-name-part taxon-name-part-type="class">Insecta</tp:taxon-name-part></tp:taxon-name>) reveals an early burst of molecular evolution correlated with the transition to endoparasitism. PLoS ONE 6(6): e21206. <ext-link xlink:type="simple" ext-link-type="doi" xlink:href="10.1371/journal.pone.0021206">https://doi.org/10.1371/journal.pone.0021206</ext-link></mixed-citation></ref><ref id="B10"><mixed-citation xmlns:xlink="http://www.w3.org/1999/xlink" xlink:type="simple"><person-group><name name-style="western"><surname>Jůzová</surname><given-names>K</given-names></name><name name-style="western"><surname>Nakase</surname><given-names>Y</given-names></name><name name-style="western"><surname>Straka</surname><given-names>J</given-names></name></person-group> (<year>2015</year>) <article-title>Host specialization and species diversity in the genus <italic><tp:taxon-name><tp:taxon-name-part taxon-name-part-type="genus">Stylops</tp:taxon-name-part></tp:taxon-name></italic> (<tp:taxon-name><tp:taxon-name-part taxon-name-part-type="order">Strepsiptera</tp:taxon-name-part></tp:taxon-name>: <tp:taxon-name><tp:taxon-name-part taxon-name-part-type="family">Stylopidae</tp:taxon-name-part></tp:taxon-name>), revealed by molecular phylogenetic analysis.</article-title><source>Zoological Journal of the Linnean Society</source><volume>174</volume>(<issue>2</issue>): <fpage>228</fpage>–<lpage>243</lpage>. <ext-link xlink:type="simple" ext-link-type="doi" xlink:href="10.1111/zoj.12233">https://doi.org/10.1111/zoj.12233</ext-link></mixed-citation></ref><ref id="B5"><mixed-citation xmlns:xlink="http://www.w3.org/1999/xlink" xlink:type="simple"><person-group><name name-style="western"><surname>Carapelli</surname><given-names>A</given-names></name><name name-style="western"><surname>Vannini</surname><given-names>L</given-names></name><name name-style="western"><surname>Nardi</surname><given-names>F</given-names></name><name name-style="western"><surname>Boore</surname><given-names>JL</given-names></name><name name-style="western"><surname>Beani</surname><given-names>L</given-names></name><name name-style="western"><surname>Dallai</surname><given-names>R</given-names></name><name name-style="western"><surname>Frati</surname><given-names>F</given-names></name></person-group> (<year>2006</year>) <article-title>The mitochondrial genome of the entomophagous endoparasite <italic><tp:taxon-name><tp:taxon-name-part taxon-name-part-type="genus">Xenos</tp:taxon-name-part><tp:taxon-name-part taxon-name-part-type="species">vesparum</tp:taxon-name-part></tp:taxon-name></italic> (<tp:taxon-name><tp:taxon-name-part taxon-name-part-type="class">Insecta</tp:taxon-name-part></tp:taxon-name>: <tp:taxon-name><tp:taxon-name-part taxon-name-part-type="order">Strepsiptera</tp:taxon-name-part></tp:taxon-name>).</article-title><source>Gene</source><volume>376</volume>(<issue>2</issue>): <fpage>248</fpage>–<lpage>259</lpage>. <ext-link xlink:type="simple" ext-link-type="doi" xlink:href="10.1016/j.gene.2006.04.005">https://doi.org/10.1016/j.gene.2006.04.005</ext-link></mixed-citation></ref></ref-list></tp:taxon-treatment>
