# Supplementary material for: ﻿Xenosyangi sp. nov.: A new twisted-wing parasite species (Strepsiptera, Xenidae) from Gaoligong Mountains, Southwest China
Source: Zookeys. 2022 Feb 2;1085:11–27. doi: 10.3897/zookeys.1085.76484 (PMC8828590; doi:10.3897/zookeys.1085.76484)
Supplement: Supplementary material 1 — Table S1 [file zookeys-1085-011-s001.xlsx]

## Sheet: Xenos
		http://rameau.snv.jussieu.fr/cgi-bin/strepsiptera.pl?db=strepsiptera&lang=en&card=genus&id=54
		Species	Geographical distribution		Development stages described				Type depository	Host		Ref erence (Basionym original publication)
			Continent	Country	Male	Male cephalotheca	Female	Primary larva		Species	Subfamily
		Xenos yangii Dong & Li, n.sp.	Asia	China: Yunnan	Male	Male cephalotheca	Female		Kunming Insitute of Zoology, Chinese Academy of Sciences	Vespa velutina; Vespa bicolor	Vespinae	This study
		Xenos moutoni (du Buysson, 1903)	Asia	China: Anhui, Yunnan, Taiwan (Nantou); Japan	Male	Male cephalotheca	Female		French Museum of Natural History, Paris, France	Vespa crabro; Vespa mandarina; Vespa moutoni	Vespinae	Buysson R. 1903 - Note pour servier à l’histoire des Strepsiptères. Bulletin de la Societe Entomologique de France 72: 174-175 ;Cook JL (2019) Annotated catalog of the order strepsiptera of the world. Transactions of the American Entomological Society, 145(2), 121–267.
		Xenos circularis Kifune & Maeta, 1985	Asia	China: Taiwan (Chunyang, Wushe, Nantou)			Female		Kyushu University, Japan	Polistes rothneyi	Vespidae, Polistinae	Kifune T. & Maeta Y. 1985 - Taxonomical studies on the genus Xenos (Strepsiptera, Stylopidae) parasitic on Vespa and Polistes (Hymenoptera, Vespidae) of Taiwan with descriptions of three new species. Kontyû, Tokyo 53: 426-435;Cook JL (2019) Annotated catalog of the order strepsiptera of the world. Transactions of the American Entomological Society, 145(2), 121–267.
		Xenos yamaneorum Kifune & Maeta, 1985	Asia	China: Taiwan (Kenting Park, Hengchun, Pingtun,Tananli, Puli, Nantou)	Male	Male cephalotheca	Female		Kyushu University, Japan	Polistes gigas ; Vespa velutina	Vespidae, Polistinae, Vespinae	Kifune T. & Maeta Y. 1985 - Taxonomical studies on the genus Xenos (Strepsiptera, Stylopidae) parasitic on Vespa and Polistes (Hymenoptera, Vespidae) of Taiwan with descriptions of three new species. Kontyû, Tokyo 53: 426-435;Cook JL (2019) Annotated catalog of the order strepsiptera of the world. Transactions of the American Entomological Society, 145(2), 121–267.
		Xenos formosanus Kifune & Maeta, 1985	Asia	China: Taiwan (Tananli, Puli, Nantou)	Male	Male cephalotheca	Female		Kyushu University, Japan	Vespa velutina	Vespinae	Kifune T. & Maeta Y. 1985 - Taxonomical studies on the genus Xenos (Strepsiptera, Stylopidae) parasitic on Vespa and Polistes (Hymenoptera, Vespidae) of Taiwan with descriptions of three new species. Kontyû, Tokyo 53: 426-435. Cook JL (2019) Annotated catalog of the order strepsiptera of the world. Transactions of the American Entomological Society, 145(2), 121–267.
		Xenos dianshuiwengi Yang, 1999	Asia	China: Fujian	Male				Agricultural University of China, Beijing, China	Vespa sp.	Vespinae	Yang CK (1999) Sterpsiptera. In: Huang B. K.(ed). Fauna of insect in Fujian porvince of China Vol.3: 184–185. (In Chinese)
		Xenos oxyodonte Yuta & Makoto 2013	Asia	Japan	Male	Male cephalotheca	Female		National Museum of Nature and Science, Tokyo, Japan	Vespa simillima; Vespa analis	Vespinae	Cook JL (2019) Annotated catalog of the order strepsiptera of the world. Transactions of the American Entomological Society, 145(2), 121–267.
		Xenos vespularum Kifune & Maeta, 1975	Asia	Japan: (Honshu) Iwate, Nagan	Male	Male cephalotheca	Female		Kyushu University, Japan	Vespula lewisi Cameron	Vespinae	Kifune T. & Maeta Y. 1975 - A new subgenus and new species of the genus Xenos (Strepsiptera, Stylopidae) from Japan. Kontyû, Tokyo 43: 446-455
		Xenos hebraei Kinzelbach, 1978	Asia	India		Male cephalotheca	Female		Ungarisches Naturwissenschaftliches Museum, Budapest, Hungary	Polistes olivaceus	Polistinae	Kinzelbach R. K. 1978 - Strepsiptera. 1: 166 pp. Veb Gustav Fisher Verlag Jena.
		Xenos provesparum Kifune, 1986	Asia	Indonesia	Male	Male cephalotheca	Female		Kyushu University, Japan	Provespa anomala; Provespa nocturna	Vespinae	Kifune T. 1986 - A new species of the genus Xenos (Strepsiptera, Stylopidae) parasitic in he genus Provespa (Hymenoptera, Vespidae) from Western Sumatra, Indonesia (Notulae Strepipterologicae-XVI). Kontyû, Tokyo 54: 84-88
	Type	Xenos vesparum Rossius, 1793	Europe, Africa	Europe; Northern Africa	Male	Male cephalotheca	Female		type not designated	Polistes gallicus ; P. nimpha ; P. biglumis ; P. semenowi ; P. dominulus; Vespula vulgaris= Paravespula vulgaris	Polistinae	Rossius P. 1793 - Obserbatuon de M. Roaai sur un nouveau genre d’Insecte, voisin de Ichneumenos. Bulletin de la Societe Philomatique 1: 49
		Xenos zavattarii (Pierce, 1911)	Africa	Africa south of Sahara	Male		Female	Primary larva	United States National Museum	Belongogaster elegns	Polistinae	Pierce W. D. 1911 - Notes on insects of the order Strepsiptera with descriptions of a new species. Proceedings of the United States National Museum 40: 487-511
		Xenos minor Kinzelbach, 1971	Africa	Croatia Šibenik	Male		Female	Primary larva	Naturmuseum Senckenberg, Frankfurt, Germany	Polistes associus ; Polistes foederatus	Polistinae	Kinzelbach R. K. 1971 - Die Fächerflügler des Senckenberg - Museums I. Myrmecolacidae und Stylopidae (Insecta Strepsiptera). Senckenbergiana Biologica 52: 263-292
		Xenos afer Pasteels, 1950	Africa	Democratic Republic of the Congo Kisantu; South Africa	Male		Female	Primary larva	Museu Real do Congo Belga (The Royal Musuem of Central Africa), Brussels, Belgium	Polistes marginalis ; Polistes smithi	Polistinae	Pasteels J. J. 1950 - Sur des Strepsiptères du Congo belge. Revista Zoologia Botan Afr. 43: 281-291
		Xenos niger Pasteels, 1950	Africa	Democratic Republic of the Congo Mahagi-Niaremba		Male cephalotheca	Female		Museu Real do Congo Belga (The Royal Musuem of Central Africa), Brussels, Belgium	Polistes tenellus	Polistinae	Pasteels J. J. 1950 - Sur des Strepsiptères du Congo belge. Revista Zoologia Botan Afr. 43: 281-291
		Xenos stuckenbergi Pasteels, 1957	Africa	KwaZulu-Natal Pietermaritzburg			Female		Natal Museum, South Africa	Polistes margainalis	Polistinae	Pasteels J. J. 1957 - Xenos stuckenbergi, espèce nouvelle d’ afrique australe ( Strepsiptera, Stylopidae). Annals of the Natal Museum 13: 441-443
		Xenos iviei Kifune, 1983	North America	Caribbean Virgin Is., Estate Golden Grove, St Croix; United States of America (Virgin Islands) St Croix according to Kifune (1983): 330	Male		Female		United States National Museum	Polistes crinitus	Polistinae	Kifune T. 1983 - Two new species of the family Stylopidae (Strepsiptera) parasitic on Polistes and Pachodynerus (Hymenoptera) from the Virgin Islands, West Indies. Kontyû, Tokyo 51: 330-338
		Xenos kifunei Cook & Mathison, 1997	North America	United States of America (Arizona)	Male		Female		United States National Museum	Polistes comanchus	Polistinae	Cook J. & Mathison B. 1997 - A new species of Xenos from Arizona, with discussion of other North American species (Strepsiptera: Stylopidae). Entomology News 108: 245-252
		Xenos pallidus (Brues, 1903)	North America	United States of America (Florida) Crescent City; United States of America (Texas) Austin	Male		Female	Primary larva	holotype not designated	Polistes annularis	Polistinae	Brues C. T. 1903 - A contribution to our knowledge of the Stylopidae. Zool. Jb. (Anat. Ontog) 18: 241-270
		Xenos rubiginosi (Pierce, 1909)	North America	United States of America (Louisiana)			Female		United States National Museum	Polistes rubiginosus	Polistinae	Pierce W. D. 1909 - A monographic revision of the twisted winged insects comprising the order Strepsiptera Kirby. Bulletin of the United States National Museum 66: 1-232
		Xenos hunteri (Pierce, 1909)	North America	United States of America (Louisiana); United States of America (Texas) Victoria	Male		Female		United States National Museum	Polistes spp.	Polistinae	Pierce W. D. 1909 - A monographic revision of the twisted winged insects comprising the order Strepsiptera Kirby. Bulletin of the United States National Museum 66: 1-232
		Xenos nigrescens Brues, 1903	North America	United States of America (Texas) Austin	Male		Female		no types designated	Polistes rubiginosus	Polistinae	Brues C. T. 1903 - A contribution to our knowledge of the Stylopidae. Zool. Jb. (Anat. Ontog) 18: 241-270
		Xenos pecki Kirby, 1813	North America	North America, Hawaii	Male		Female	Primary larva	no type designated	Polistes fuscatus; Polistes netricus	Polistinae	Cook JL (2019) Annotated catalog of the order strepsiptera of the world. Transactions of the American Entomological Society, 145(2), 121–267.
		Xenos hamiltoni Kathirithamby & Hughes, 2006	North America	Mexico Los Tuxtlus, Veracruz	Male				paratypes in Universidad Nacional Autonoma de Mexico	Polistes carnifex	Polistinae	Kathirithamby J. & Hughes D. P. 2006 - Descriptions and biological notes of the first species of Xenos (Strepsiptera: Stylopidae) parasitic in Polistes carnifex F. (Hymenoptera: Vespidae) in Mexico. Zootaxa 1104: 35-45
		Xenos colombiensis 2020, Cook	South America	Colombia, Department of Cundinamarca, Fusagasugá, Chinauta	Male				Collection of the Instituto de Ciencias Naturales, Universidad Nacional de Colombia.			Cook J L. , Mayorga- Ch D. , & Sarmiento C E. (2020) A new species of xenos (strepsiptera: xenidae) from colombia, with comments on the neotropical species of the genus. Transactions of the American Entomological Society, 146(2).
		Xenos bonariensis Brèthes, 1923	South America	Argentina La Roaja, Buenos Aires; Brazil S. Paulo	Male		Female		Agricultural Entomology and Zoology of the Faculty of Agronomy, La Plata, Argentina	Polistes versiclor vesicolor	Polistinae	Hoffmann R. W. 1914 - Über eigenartige Mißbildungen an Strepsipteren-Triguliniformen, sowie Diagnose einer neuen Srepsipteren-Art. Zoologischer Anzeiger 45: 99-106
		Xenos argentinus Brèthes, 1923	South America	Argentina San Luis	Male		Female		Agricultural Entomology and Zoology of the Faculty of Agronomy, La Plata, Argentina	Argentina San Luis		Brèthes J. 1923 - Primera contribución de los “Strepsiptera” Argentinos. Revista de la Faculta de Agri Universidad Nac 15: 41-56
		Xenos bohlsi Hoffmann, 1914	South America	Argentina; Brazil San Paulo, Estado de S. Paulo; Paraguay			Female		no type designated	Polistes canadensis canadensis	Polistinae	Hofmann P. 1965 - Dos especies nuevas de Strepsiptera en Chile. Agriculture Tecnica 25: 35-39
		Xenos americanus (Brèthes, 1923)	South America	Argentina; Bolivia			Female		unknown	Clypeopolybia duckei		Brèthes J. 1923 - Primera contribución de los “Strepsiptera” Argentinos. Revista de la Faculta de Agri Universidad Nac 15: 41-56
		Xenos araujoi Oliveira & Kogan, 1962	South America	Brazil Manaus; Panama			Female	Primary larva	Instituto Oswaldo Cruz, Brazil	Apoica pallens Fabricius	Polistinae	Oliveira S. J. & Kogan M. 1962 - Brazilian Strepsiptera (insecta) parasitizingVespidae, wih description of three new species of Xenos Rossius, 1793 (Stylopidae). Memórias do Instituto Oswaldo Cruz 60: 1-11
		Xenos occidentalis (Kogan & Oliveira, 1966)	South America	Brazil Mato Grosso	Male				Instituto Oswaldo Cruz, Brazil	Polybia occdentalis	Polistinae	Kogan M. & Oliveira S. J. 1966 - Brazilian Xenidae parasitizing “Polybia” wasps, with the description of a new genus and six new species (Insecta, Strepsiptera). Revista Brasileira de Biologia 26: 345-360
		Xenos acinctus (Kogan & Oliveira, 1966)	South America	Brazil Rio de Janeiro			Female	Primary larva	Instituto Oswaldo Cruz, Brazil	Polybia sp.	Polistinae	Kogan M. & Oliveira S. J. 1966 - Brazilian Xenidae parasitizing “Polybia” wasps, with the description of a new genus and six new species (Insecta, Strepsiptera). Revista Brasileira de Biologia 26: 345-360
		Xenos brasiliensis (Kogan & Oliveira, 1966)	South America	Brazil Rio de Janeiro			Female	Primary larva	Instituto Oswaldo Cruz, Brazil	Polybia sericea	Polistinae	Brèthes J. 1923 - Primera contribución de los “Strepsiptera” Argentinos. Revista de la Faculta de Agri Universidad Nac 15: 41-56
		Xenos fluminensis (Kogan & Oliveira, 1966)	South America	Brazil Rio de Janeiro	Male		Female	Primary larva	Instituto Oswaldo Cruz, Brazil	Polybia atra	Polistinae	Kogan M. & Oliveira S. J. 1966 - Brazilian Xenidae parasitizing “Polybia” wasps, with the description of a new genus and six new species (Insecta, Strepsiptera). Revista Brasileira de Biologia 26: 345-360
		Xenos zikani (Kogan & Oliveira, 1966)	South America	Brazil Rio de Janeiro	Male				Instituto Oswaldo Cruz, Brazil	Polybia ypiranguensis	Polistinae	Kogan M. & Oliveira S. J. 1966 - Brazilian Xenidae parasitizing “Polybia” wasps, with the description of a new genus and six new species (Insecta, Strepsiptera). Revista Brasileira de Biologia 26: 345-360
		Xenos myrapetrus (Trois, 1988)	South America	Brazil Sao Paulo	Male		Female		Instituto Oswaldo Cruz, Brazil			Cook JL (2019) Annotated catalog of the order strepsiptera of the world. Transactions of the American Entomological Society, 145(2), 121–267.
		Xenos indespectus Oliveira & Kogan, 1962	South America	Brazil S. Paulo	Male				Instituto Oswaldo Cruz, Brazil	Polistes sp.	Polistinae	Oliveira S. J. & Kogan M. 1962 - Brazilian Strepsiptera (insecta) parasitizingVespidae, wih description of three new species of Xenos Rossius, 1793 (Stylopidae). Memórias do Instituto Oswaldo Cruz 60: 1-11
		Xenos bahiensis (Kogan & Oliveira, 1966)	South America	Brazil Salvador, Eatado da Bahia	Male		Female	Primary larva	Instituto Oswaldo Cruz, Brazil	Polybia ignobilis	Polistinae	Brèthes J. 1923 - Primera contribución de los “Strepsiptera” Argentinos. Revista de la Faculta de Agri Universidad Nac 15: 41-56
		Xenos rostratus Trois, 1984	South America	Brazil San Paulo; Paraguay Villarcia; Peru Ayacucho			Female		Instituto Oswaldo Cruz, Brazil	Polistes ruficornid ; Polistes ruficornis	Polistinae	Trois C. A. C. 1984 - Strepsiptera brasileiros: III. Duas nivas species de Stylopidae (Insecta) parasitas de Vespidae (Insecta, Hymenoptera). Iheringia, Ser. Zool. 64: 23-27
		Xenos hospitus Oliveira & Kogan, 1962	South America	Brazil Santa Catarina			Female	Primary larva	Instituto Oswaldo Cruz, Brazil	Polistes versicolor	Polistinae	Oliveira S. J. & Kogan M. 1962 - Brazilian Strepsiptera (insecta) parasitizingVespidae, wih description of three new species of Xenos Rossius, 1793 (Stylopidae). Memórias do Instituto Oswaldo Cruz 60: 1-11
		Xenos boharti Hofmann, 1965	South America	Chile Tarapacá	Male		Female	Primary larva	Instituto de Investigaciones Agropecuarias, Chile	Polistes vesicolor	Polistinae	Kogan M. & Oliveira S. J. 1966 - Brazilian Xenidae parasitizing “Polybia” wasps, with the description of a new genus and six new species (Insecta, Strepsiptera). Revista Brasileira de Biologia 26: 345-360
		Xenos peruensis Kifune, 1979	South America	Peru Tingo Maria			Female	Primary larva	Kyushu University, Japan	Polistes lanio	Polistinae	Kifune T. 1979 - A new species of the genus Xenos from Peru (Strepsiptera: Stylopidae). Kontyû, Tokyo 47: 408-411
		This list also refers to the web by Kathirithamby J. (http://rameau.snv.jussieu.fr/cgi-bin/strepsiptera.pl?db=strepsiptera&lang=en&card=genus&id=54). The developmental stages highlighted in yellow were dealt with in original description.
